# Supplementary material for: Comparison of the precursor, amino acid oxidation, and end-product methods for the evaluation of protein turnover in senior dogs
Source: PLoS One. 2024 Jun 20;19(6):e0305073. doi: 10.1371/journal.pone.0305073 (PMC11189250; doi:10.1371/journal.pone.0305073)
Supplement: S1 Table — Enrichment of samples in basal and plateau time, flux, synthesis and breakdown of animals. (XLSX) [file pone.0305073.s001.xlsx]

## Sheet: Planilha1
	R1_Basal (δ)	R2_Plateau (δ)	Flux (g/kg^0.75/d)	Synthesis (g/kg^0.75/d)	Breakdown (g/kg^0.75/d)
Phe_Urine	-22.09	-19.59	2.44	2.44	2.43
Phe_Urine	-22.41	-20.67	3.5	3.5	3.5
Phe_Urine	-22.35	-19.72	2.32	2.32	2.31
Phe_Urine	-21.77	-19.56	2.76	2.76	2.75
Phe_Urine	-22.21	-20.49	3.55	3.55	3.54
Phe_Urine	-22.92	-19.5	1.78	1.78	1.77
Phe_Gas	-27.67	-23.85	4.49	4.47	4.22
Phe_Gas	-27.99	-24.2	4.56	4.54	4.28
Phe_Gas	-26.47	-21.5	3.55	3.53	3.28
Phe_Gas	-25.19	-18.26	2.49	2.47	2.22
Phe_Gas	-26.05	-20.17	2.88	2.86	2.61
Phe_Gas	-25.79	-19.83	2.89	2.87	2.62
Leu_Plasma	-18.85	-17.99	3.16	3.13	2.92
Leu_Plasma	-18.88	-18.15	3.49	3.46	3.27
Leu_Plasma	-18.96	-17.99	3.18	3.15	2.97
Leu_Plasma	-18.74	-18.01	3.66	3.63	3.44
Leu_Plasma	-18.96	-18.35	4.3	4.27	4.08
Leu_Plasma	-18.69	-18.08	4.42	4.39	4.2
Leu_Gas	-25.42	-21.93	3.16	3.13	2.92
Leu_Gas	-22.58	-21.87	3.49	3.46	3.27
Leu_Gas	-26.12	-22.62	3.18	3.15	2.97
Leu_Gas	-24.01	-21.99	3.66	3.63	3.44
Leu_Gas	-24.01	-20.75	4.3	4.27	4.08
Leu_Gas	-24.54	-21.11	4.42	4.39	4.2
Gly_Am_Ur	10.77	1500	3.81	3.81	3.72
Gly_Am_Ur	39.69	1400	4.09	4.09	4
Gly_Am_Ur	13.8	1050	2.86	2.86	2.76
Gly_Am_Ur	15.12	2046	2.62	2.62	2.53
Gly_Am_Ur	13.34	1968	3.87	3.87	3.79
Gly_Am_Ur	14.3	1682	2.52	2.52	2.43
